# Supplementary material for: Sustained overexpression of spliced X-box-binding protein-1 in neurons leads to spontaneous seizures and sudden death in mice
Source: Commun Biol. 2023 Mar 9;6:252. doi: 10.1038/s42003-023-04594-8 (PMC9998612; doi:10.1038/s42003-023-04594-8)
Supplement: Supplementary file 3 — Supplementary Data 1 [file 42003_2023_4594_MOESM3_ESM.xlsx]

## Sheet: Up-regulated
Gene	Gene ID	Gene Symbol	Chr	Region	Gene length	Number Exons	Mean_Control	Mean_XBP1s-TG	Linear_FoldChange_XBP1s-TG_vs_Control	Ttest_Corrected_Pvalue
G27882	ENSMUSG00000009092	Derl3	10	75893398..75895941	2544	7	4	7.52166	11.4848	0.00501613
G28920	ENSMUSG00000020484	Xbp1	11	5520659..5525893	5235	10	6.23189	9.59055	10.2579	0.00579948
G38157	ENSMUSG00000022769	Sdf2l1	16	complement(17130138..17132383)	2246	3	4.97186	8.12033	8.8671	0.00256052
G37728	ENSMUSG00000003355	Fkbp11	15	complement(98724373..98728198)	3826	6	4	6.7354	6.65943	0.0068409
G30102	ENSMUSG00000018774	Cd68	11	complement(69664213..69666153)	1941	10	4.10908	6.82479	6.56916	0.00501613
G17147	ENSMUSG00000038074	Fkbp14	6	complement(54577604..54597308)	19705	18	4	6.55791	5.88853	0.0048309
G32121	ENSMUSG00000014905	Dnajb9	12	complement(44205897..44210068)	4172	3	6.38011	8.74848	5.16356	0.00342268
G31720	ENSMUSG00000061306	Slc38a10	11	complement(120103960..120151346)	47387	46	5.34333	7.63788	4.90599	0.00502497
G38185	ENSMUSG00000012017	Scarf2	16	17797282..17808287	11006	11	4	6.1298	4.37657	0.00706209
G22562	ENSMUSG00000030659	Nucb2	7	116504369..116540584	36216	22	4.38868	6.4849	4.27587	0.00343487
G25641	ENSMUSG00000032115	Hyou1	9	44379490..44392369	12880	47	5.80053	7.86586	4.18528	0.00501613
G38673	ENSMUSG00000087141	Plcxd2	16	complement(45959263..46010218)	50956	4	4.7177	6.7473	4.08292	0.00504951
G13670	ENSMUSG00000039474	Wfs1	5	complement(36966104..36989205)	23102	13	6.92369	8.90666	3.95308	0.00501613
G26761	ENSMUSG00000032575	Manf	9	complement(106838312..106891979)	53668	17	5.30407	7.28629	3.95101	0.002599
G23995	ENSMUSG00000007594	Hapln4	8	70083529..70090862	7334	5	6.73877	8.64188	3.7402	0.00580406
G5366	ENSMUSG00000027230	Creb3l1	2	complement(91982328..92024502)	42175	12	4	5.84802	3.60006	0.00596259
G43265	ENSMUSG00000036699	Zcchc12	X	36195904..36199158	3255	13	5.97397	7.79584	3.53537	0.0035646
G25258	ENSMUSG00000032182	Yipf2	9	complement(21588709..21592831)	4123	13	4.74701	6.49499	3.3589	0.00300722
G32788	ENSMUSG00000021091	Serpina3n	12	104406729..104414329	7601	5	6.07673	7.81809	3.34351	0.00322122
G38867	ENSMUSG00000032932	Hspa13	16	complement(75755190..75766821)	11632	10	4.97866	6.68909	3.2726	0.00330181
G26666	ENSMUSG00000032553	Srprb	9	complement(103188032..103202137)	14106	12	4.97939	6.67148	3.23125	0.00624091
G28192	ENSMUSG00000046841	Ckap4	10	complement(84526305..84534036)	7732	5	5.14836	6.83346	3.21563	0.00657566
G23227	ENSMUSG00000070348	Ccnd1	7	complement(144929931..144939869)	9939	7	5.59006	7.26269	3.18795	0.002599
G6226	ENSMUSG00000027422	Rrbp1	2	complement(143947395..144011263)	63869	35	4.4732	6.14399	3.18388	0.00508513
G10747	ENSMUSG00000053317	Sec61b	4	47474658..47483242	8585	10	5.51722	7.1842	3.17549	0.00383115
G4271	ENSMUSG00000026864	Hspa5	2	34771970..34777547	5578	20	7.59762	9.25375	3.15169	0.00322122
G28616	ENSMUSG00000040462	Os9	10	complement(127094259..127121160)	26902	15	6.70836	8.33331	3.08432	0.00489183
G17997	ENSMUSG00000030062	Rpn1	6	88084482..88105304	20823	18	6.61293	8.23646	3.08129	0.00604487
G15958	ENSMUSG00000079111	Kdelr2	5	143403838..143421901	18064	5	5.37723	6.99126	3.06107	0.00462227
G9491	ENSMUSG00000039234	Sec24d	3	123267455..123365641	98187	34	4.51959	6.12956	3.05245	0.00446032
G17951	ENSMUSG00000029992	Gfpt1	6	87042846..87092197	49352	28	5.39512	6.99237	3.02567	0.00343487
G37505	ENSMUSG00000054277	Arfgap3	15	complement(83299740..83350247)	50508	16	4.57766	6.16737	3.00989	0.00534964
G16949	ENSMUSG00000025823	Pdia4	6	complement(47796141..47813430)	17290	12	6.03906	7.57069	2.89112	0.00638482
G9625	ENSMUSG00000041084	Ostc	3	complement(130695912..130709444)	13533	4	6.47084	7.98019	2.84682	0.00604487
G43861	ENSMUSG00000002014	Ssr4	X	73787028..73790830	3803	21	4.95486	6.46073	2.83996	0.00502497
G36622	ENSMUSG00000022136	Dnajc3	14	118937932..118981702	43771	12	5.53037	7.0239	2.81578	0.00322122
G17802	ENSMUSG00000030036	Mogs	6	83115496..83118898	3403	6	4.77518	6.26372	2.80606	0.006388
G42907	ENSMUSG00000031168	Ebp	X	complement(8185329..8193512)	8184	11	4.45132	5.92164	2.77083	0.00644398
G32291	ENSMUSG00000043998	Mgat2	12	69184157..69186770	2614	1	5.41624	6.87378	2.74638	0.00711561
G17661	ENSMUSG00000055850	Rnf181	6	complement(72359714..72366956)	7243	33	5.98758	7.43584	2.7288	0.00604487
G37457	ENSMUSG00000068114	Ccdc134	15	82127922..82142200	14279	7	4	5.4477	2.72773	0.00603971
G19843	ENSMUSG00000019158	Tmem160	7	16452779..16455489	2711	3	6.60782	8.05191	2.72091	0.00417827
G6247	ENSMUSG00000027429	Sec23b	2	144556229..144590749	34521	32	4.57313	6.01632	2.71922	0.00488622
G17602	ENSMUSG00000031668	Eif2ak3	6	70844515..70905245	60731	23	4.27565	5.70547	2.69413	0.00603971
G26827	ENSMUSG00000070284	Gmppb	9	108049242..108052801	3560	19	4.02133	5.45083	2.69354	0.00985949
G21644	ENSMUSG00000078670	Fam174b	7	73740302..73776919	36618	7	5.12976	6.54752	2.6717	0.00619219
G4028	ENSMUSG00000014867	Surf4	2	complement(26920040..26933928)	13889	10	6.31877	7.73399	2.667	0.00462951
G31749	ENSMUSG00000025130	P4hb	11	complement(120560298..120573253)	12956	15	6.93919	8.35166	2.66194	0.00624091
G33936	ENSMUSG00000021427	Ssr1	13	complement(37971401..37994190)	22790	8	5.90338	7.31489	2.66014	0.00264681
G5856	ENSMUSG00000027248	Pdia3	2	121413775..121438687	24913	19	7.60722	9.00987	2.64387	0.00462227
G8086	ENSMUSG00000027828	Ssr3	3	complement(65379655..65392623)	12969	9	6.75691	8.15839	2.64173	0.002599
G41538	ENSMUSG00000041891	Lman1	18	complement(65980754..66022580)	41827	24	4.51563	5.90942	2.62769	0.0048309
G1244	ENSMUSG00000026204	Ptprn	1	complement(75247027..75264502)	17476	32	8.60346	9.98691	2.60891	0.00592134
G6438	ENSMUSG00000019188	H13	2	152669461..152708670	39210	22	4.65846	6.03027	2.58795	0.00502497
G24418	ENSMUSG00000031770	Herpud1	8	94386438..94395377	8940	17	6.06896	7.4393	2.58532	0.0048309
G31933	ENSMUSG00000020571	Pdia6	12	17266545..17284770	18226	20	6.51519	7.87841	2.5726	0.0057312
G39862	ENSMUSG00000061232	H2-K1	17	complement(33996017..34000333)	4317	25	4.78081	6.13235	2.55183	0.00343487
G2956	ENSMUSG00000026544	Dusp23	1	complement(172630764..172632962)	2199	2	4.00559	5.35492	2.54795	0.00645315
G31486	ENSMUSG00000041654	Slc39a11	11	complement(113244853..113650079)	405227	24	4.4868	5.83093	2.53877	0.00477626
G39869	ENSMUSG00000024327	Slc39a7	17	complement(34028267..34031690)	3424	18	6.63075	7.97037	2.53086	0.00555901
G26688	ENSMUSG00000032557	Uba5	9	complement(104046599..104063134)	16536	17	5.75891	7.09033	2.51649	0.0062403
G15673	ENSMUSG00000005374	Tbl2	5	135149657..135165760	16104	16	4.00912	5.34039	2.51625	0.00987874
G24115	ENSMUSG00000031791	Tmem38a	8	72572103..72587282	15180	6	7.27643	8.60213	2.50654	0.00618865
G20349	ENSMUSG00000045948	Mrps12	7	complement(28739641..28741820)	2180	9	6.5282	7.85274	2.50453	0.00322122
G43351	ENSMUSG00000036502	Tmem255a	X	complement(38196573..38252439)	55867	15	4.76256	6.08687	2.50412	0.00502497
G8811	ENSMUSG00000046519	Golph3l	3	95588934..95619247	30314	17	4.66534	5.98821	2.50163	0.00368058
G26610	ENSMUSG00000070287	Slc35g2	9	complement(100552188..100571090)	18903	4	4.72698	6.04808	2.49856	0.00502497
G21555	ENSMUSG00000075701	Vimp	7	66079649..66089405	9757	15	6.06497	7.38274	2.4928	0.00256052
G44826	ENSMUSG00000043463	Rab9b	X	complement(136858147..136868755)	10609	3	5.08546	6.40107	2.48908	0.00565777
G31536	ENSMUSG00000034586	Hid1	11	complement(115347707..115367756)	20050	33	6.29388	7.60697	2.48473	0.00502497
G33427	ENSMUSG00000057069	Ero1lb	13	12565883..12609526	43644	16	4.23054	5.54082	2.47989	0.00527259
G8936	ENSMUSG00000027879	Sec22b	3	97901190..97923276	22087	12	5.64045	6.94936	2.47753	0.00256052
G12399	ENSMUSG00000028757	Ddost	4	138304730..138312628	7899	11	7.07577	8.38144	2.47197	0.00545267
G1660	ENSMUSG00000034088	Hdlbp	1	complement(93405940..93478815)	72876	46	6.34294	7.64473	2.46534	0.00565612
G30487	ENSMUSG00000001105	Ift20	11	78536361..78541737	5377	15	6.17532	7.47627	2.46391	0.00604487
G28934	ENSMUSG00000020471	Pold2	11	complement(5872180..5878292)	6113	19	4.4155	5.70478	2.44407	0.00502497
G34166	ENSMUSG00000058569	Tmed9	13	55593135..55597663	4529	5	7.81919	9.10022	2.43012	0.00807881
G17664	ENSMUSG00000053460	Ggcx	6	72414308..72430712	16405	28	4.02499	5.30291	2.42489	0.0114744
G27085	ENSMUSG00000042787	Exog	9	119444923..119465517	20595	9	4.38223	5.65841	2.42197	0.00773925
G33944	ENSMUSG00000038991	Txndc5	13	complement(38500273..38528824)	28552	14	5.4992	6.74639	2.37378	0.00555901
G41424	ENSMUSG00000024594	Prrc1	18	57354733..57392719	37987	9	4.23096	5.47199	2.36368	0.002599
G8451	ENSMUSG00000041355	Ssr2	3	88575876..88588419	12544	24	6.30734	7.53236	2.3376	0.00624091
G30373	ENSMUSG00000085148	Mir22hg	11	75461539..75466676	5138	5	4.9597	6.18124	2.33195	0.0301586
G23091	ENSMUSG00000038650	Rnh1	7	complement(141160328..141172851)	12524	11	5.76281	6.97283	2.31342	0.00726917
G15895	ENSMUSG00000036599	Chst12	5	140505550..140525724	20175	4	4.83605	6.02283	2.27644	0.0048309
G23622	ENSMUSG00000031570	Ppapdc1b	8	25720061..25724887	4827	19	4.5042	5.68624	2.26896	0.0059912
G25397	ENSMUSG00000032042	Srpr	9	35200175..35247973	47799	19	5.93137	7.11131	2.26567	0.00555901
G4033	ENSMUSG00000036067	Slc2a6	2	complement(27021363..27027998)	6636	20	4.62363	5.79755	2.25625	0.00396596
G12259	ENSMUSG00000012117	Dhdds	4	complement(133969028..134000918)	31891	29	5.84233	7.01119	2.24834	0.00835991
G37575	ENSMUSG00000023272	Creld2	15	88819646..88826681	7036	10	4.93128	6.09869	2.24608	0.00825248
G35241	ENSMUSG00000021877	Arf4	14	26638074..26665084	27011	18	6.96582	8.13018	2.24133	0.00603971
G15751	ENSMUSG00000023328	Ache	5	137287519..137294466	6948	19	5.34403	6.5004	2.22896	0.00422217
G12943	ENSMUSG00000078349	AW011738	4	156203304..156205151	1848	1	4	5.15524	2.22721	0.0111788
G30802	ENSMUSG00000020857	Nme2	11	complement(93949814..93956259)	6446	7	7.14803	8.29906	2.22073	0.00329175
G30822	ENSMUSG00000020869	Lrrc59	11	94629767..94645216	15450	9	6.5385	7.68564	2.21474	0.00685876
G7967	ENSMUSG00000027808	Serp1	3	complement(58519817..58525892)	6076	3	5.29215	6.43734	2.21175	0.00256052
G34419	ENSMUSG00000021610	Clptm1l	13	73604002..73620639	16638	17	7.10609	8.24856	2.20759	0.00732732
G6607	ENSMUSG00000027642	Rpn2	2	157279017..157326319	47303	37	6.49483	7.62905	2.195	0.00501613
G25438	ENSMUSG00000032116	Stt3a	9	complement(36729344..36767679)	38336	28	4.28561	5.41624	2.18953	0.00606027
G33763	ENSMUSG00000021340	Gpld1	13	24943152..24990753	47602	31	5.11815	6.24761	2.18777	0.00603971
G41764	ENSMUSG00000024856	Cdk2ap2	19	4097182..4099019	1838	12	4.83645	5.96324	2.18372	0.00264681
G28224	ENSMUSG00000020048	Hsp90b1	10	complement(86690209..86705509)	15301	26	7.98834	9.11107	2.17759	0.00603971
G2529	ENSMUSG00000033684	Qsox1	1	complement(155776029..155812889)	36861	26	4.0981	5.21188	2.16412	0.0068409
G41883	ENSMUSG00000024807	Syvn1	19	6046576..6053712	7137	30	5.25326	6.3657	2.16212	0.00741903
G19454	ENSMUSG00000086784	Isoc2a	7	4877053..4895717	18665	6	5.6938	6.80581	2.16147	0.00726917
G19187	ENSMUSG00000030245	Golt1b	6	142387221..142403858	16638	7	5.32583	6.42123	2.13673	0.0107624
G22628	ENSMUSG00000030878	Cdr2	7	complement(120957036..120982312)	25277	6	4.23435	5.32671	2.13223	0.00504951
G8528	ENSMUSG00000027944	Hax1	3	complement(89995446..89998780)	3335	31	5.93715	7.02612	2.12723	0.010067
G6537	ENSMUSG00000038312	Edem2	2	complement(155701677..155729475)	27799	18	4.28472	5.37175	2.12435	0.00264681
G31769	ENSMUSG00000025145	Lrrc45	11	120713925..120721128	7204	28	4.73012	5.81273	2.11786	0.00501613
G26424	ENSMUSG00000032353	Tmed3	9	complement(89699205..89705068)	5864	3	5.66131	6.73471	2.10439	0.0057912
G7190	ENSMUSG00000038628	Polr3k	2	181864337..181870830	6494	5	5.4541	6.52741	2.10425	0.00624091
G16518	ENSMUSG00000029767	Calu	6	29348069..29377110	29042	23	5.95377	7.02221	2.09716	0.00322122
G42603	ENSMUSG00000025224	Gbf1	19	46152509..46286510	134002	71	5.20074	6.26814	2.09566	0.0088491
G36363	ENSMUSG00000033595	Lgi3	14	70530821..70538323	7503	8	6.99063	8.05167	2.08644	0.00462227
G15462	ENSMUSG00000029390	Tmed2	5	124540695..124550506	9812	12	7.42797	8.48675	2.08317	0.00488622
G18104	ENSMUSG00000030095	Tmem43	6	91473703..91488463	14761	20	4.85493	5.89669	2.05873	0.00855316
G21067	ENSMUSG00000030824	Nucb1	7	complement(45492874..45510406)	17533	28	5.36484	6.40596	2.05783	0.00955685
G2852	ENSMUSG00000026663	Atf6	1	complement(170704674..170867771)	163098	16	5.36252	6.40232	2.05594	0.00256052
G14058	ENSMUSG00000029185	Fam114a1	5	64970071..65041886	71816	16	4	5.03916	2.05504	0.0156935
G23177	ENSMUSG00000045752	Tssc4	7	143069249..143071093	1845	14	5.49812	6.53686	2.05443	0.00855933
G25634	ENSMUSG00000032123	Dpagt1	9	44326845..44333600	6756	9	4.32019	5.35686	2.05149	0.00827514
G19220	ENSMUSG00000030268	Bcat1	6	complement(144993835..145076184)	82350	28	5.18858	6.22401	2.04973	0.00895166
G19944	ENSMUSG00000030407	Qpctl	7	complement(19139702..19149291)	9590	9	4	5.03305	2.04635	0.00938098
G14073	ENSMUSG00000105835	Smim14_1	5	complement(65427427..65492833)	65407	6	5.45127	6.47836	2.0379	0.00322122
G24782	ENSMUSG00000031824	6430548M08Rik	8	120114152..120165306	51155	24	4.40596	5.43196	2.03638	0.00833188
G2443	ENSMUSG00000023150	Ivns1abp	1	151344477..151364422	19946	24	6.07129	7.09725	2.03631	0.00322122
G16512	ENSMUSG00000003500	Impdh1	6	complement(29200434..29216364)	15931	34	5.28923	6.31494	2.03596	0.00733303
G31777	ENSMUSG00000025155	Dus1l	11	complement(120789201..120796403)	7203	30	4.35192	5.37626	2.03402	0.00765581
G41819	ENSMUSG00000024875	Yif1a	19	5088538..5092879	4342	8	4.69475	5.71577	2.02935	0.00611262
G39172	ENSMUSG00000023806	Rsph3b	17	complement(6904716..6948356)	43641	8	5.17885	6.18778	2.01242	0.00645315
G12921	ENSMUSG00000029073	Cptp	4	complement(155864723..155869440)	4718	8	4.43244	5.44048	2.01117	0.00579948
G21102	ENSMUSG00000030835	Nomo1	7	46033698..46084212	50515	39	6.38473	7.3918	2.00983	0.00825248
G41532	ENSMUSG00000024516	Sec11c	18	65800549..65817665	17117	20	5.9406	6.94491	2.00599	0.0048309
G28930	ENSMUSG00000020475	Pgam2	11	complement(5801640..5803733)	2094	3	4.45804	5.45275	1.99268	0.0444325
G24268	ENSMUSG00000003814	Calr	8	complement(84841850..84846934)	5085	15	8.75363	9.7445	1.98738	0.00322122
G43900	ENSMUSG00000031400	G6pdx	X	complement(74409483..74429194)	19712	20	4.86578	5.84912	1.97703	0.00724014
G24044	ENSMUSG00000000792	Slc5a5	8	complement(70882889..70892757)	9869	15	4.80961	5.79235	1.97622	0.0133153
G25104	ENSMUSG00000013076	Amotl1	9	complement(14541966..14615483)	73518	20	4	4.98073	1.97346	0.0106598
G8504	ENSMUSG00000028041	Adam15	3	complement(89338542..89349996)	11455	51	5.51212	6.49185	1.9721	0.006545
G27749	ENSMUSG00000020088	Sar1a	10	61680310..61693295	12986	7	7.22656	8.20563	1.9712	0.00852043
G18503	ENSMUSG00000072623	Zfp9	6	complement(118461950..118479320)	17371	6	4.38111	5.35766	1.96775	0.00501717
G1530	ENSMUSG00000044783	Hjurp	1	complement(88262471..88277633)	15163	21	4.54984	5.52199	1.96176	0.00411655
G4032	ENSMUSG00000015488	Cacfd1	2	27009926..27021089	11164	19	5.04808	6.01299	1.95193	0.00604487
G19194	ENSMUSG00000030282	Cmas	6	142756686..142775714	19029	16	5.68934	6.65408	1.95172	0.00825248
G10755	ENSMUSG00000028343	Erp44	4	complement(48193323..48279558)	86236	18	5.21086	6.17554	1.95163	0.00702136
G38557	ENSMUSG00000034243	Golgb1	16	36875140..36933085	57946	36	5.03515	5.9973	1.9482	0.002599
G39545	ENSMUSG00000024165	Hn1l	17	complement(24942156..24960636)	18481	5	4	4.95718	1.94151	0.0177697
G5750	ENSMUSG00000009549	Srp14	2	complement(118475850..118479711)	3862	11	7.42189	8.37677	1.93842	0.00263742
G32343	ENSMUSG00000043398	Gpr135	12	complement(72069618..72070991)	1374	1	4.40089	5.35347	1.93533	0.00726441
G9426	ENSMUSG00000028132	Tmem56	3	complement(121201761..121283098)	81338	25	4.87709	5.8248	1.9288	0.00499841
G15318	ENSMUSG00000029616	Erp29	5	complement(121428590..121452506)	23917	11	4.58244	5.53007	1.92869	0.00645315
G1425	ENSMUSG00000026223	Itm2c	1	85894281..85908675	14395	10	10.0094	10.9567	1.9282	0.020498
G14550	ENSMUSG00000029407	Uso1	5	92137938..92202798	64861	35	5.75475	6.70163	1.9277	0.002599
G7864	ENSMUSG00000027742	Cog6	3	complement(52981875..53017237)	35363	30	4.82258	5.76843	1.92632	0.00343487
G13482	ENSMUSG00000045302	Preb	5	complement(30950853..30960361)	9509	33	4.79614	5.73693	1.91958	0.00825248
G42041	ENSMUSG00000036372	Tmem258	19	10204014..10207824	3811	9	5.24198	6.17662	1.91141	0.0057312
G39933	ENSMUSG00000040482	Dxo	17	34837019..34839233	2215	28	4.33779	5.27193	1.91075	0.00693716
G33425	ENSMUSG00000057554	Lgals8	13	complement(12439415..12464944)	25530	27	4.50453	5.43832	1.91029	0.00464735
G24015	ENSMUSG00000035964	Tmem59l	8	complement(70483876..70487358)	3483	8	8.96419	9.89474	1.906	0.0120264
G43538	ENSMUSG00000051851	Cxx1c	X	53608032..53608432	401	1	8.45165	9.38109	1.90455	0.00499343
G24110	ENSMUSG00000019731	Slc35e1	8	complement(72480641..72492614)	11974	8	5.67602	6.59141	1.88607	0.00997167
G4736	ENSMUSG00000014959	Gorasp2	2	70661576..70712636	51061	20	6.31455	7.2295	1.88551	0.00409125
G23855	ENSMUSG00000054408	Spcs3	8	complement(54520433..54529998)	9566	5	6.08832	7.0032	1.88542	0.002599
G4364	ENSMUSG00000009030	Pdcl	2	complement(37350074..37359332)	9259	12	4.58067	5.49186	1.88059	0.00504951
G44742	ENSMUSG00000049047	Armcx3	X	134756595..134761455	4861	10	6.75253	7.66261	1.87916	0.00256052
G898	ENSMUSG00000026031	Cflar	1	58711508..58758884	47377	36	4	4.90942	1.8783	0.00749714
G41284	ENSMUSG00000024487	Yipf5	18	complement(40204865..40219399)	14535	6	6.09819	7.00613	1.87637	0.00502497
G40542	ENSMUSG00000005823	Gpr108	17	complement(57234914..57247641)	12728	17	4.97722	5.8817	1.87187	0.00502538
G3180	ENSMUSG00000026511	Srp9	1	182124737..182132407	7671	5	7.30893	8.20891	1.86604	0.0063645
G25666	ENSMUSG00000059890	Ube4a	9	complement(44923131..44965600)	42470	37	4.9654	5.86431	1.86465	0.00322122
G1299	ENSMUSG00000050711	Scg2	1	complement(79434669..79440120)	5452	5	7.62624	8.5229	1.86175	0.00657566
G16227	ENSMUSG00000032757	Bet1	6	complement(4076899..4086972)	10074	12	4.04348	4.9376	1.85848	0.00537045
G22958	ENSMUSG00000030934	Oat	7	complement(132557475..132576398)	18924	10	5.51291	6.40635	1.85759	0.00906631
G41993	ENSMUSG00000010110	Stx5a	19	8741413..8756069	14657	43	5.05072	5.94161	1.85432	0.00726917
G12733	ENSMUSG00000006442	Srm	4	148591503..148594993	3491	11	6.23563	7.12527	1.85271	0.0048309
G40138	ENSMUSG00000036036	Zfp57	17	37001163..37010635	9473	30	4	4.88909	1.852	0.022899
G25659	ENSMUSG00000032096	Arcn1	9	complement(44741564..44767845)	26282	14	6.1406	7.02927	1.85147	0.00178421
G38336	ENSMUSG00000004460	Dnajb11	16	22857845..22879634	21790	17	5.80373	6.69086	1.8495	0.00657566
G42476	ENSMUSG00000025007	Aldh18a1	19	complement(40550257..40588463)	38207	33	4.41376	5.29753	1.84519	0.0072963
G40161	ENSMUSG00000016206	H2-M3	17	37270220..37274484	4265	8	4	4.88285	1.84402	0.0239058
G27063	ENSMUSG00000038708	Golga4	9	118506318..118582522	76205	24	5.41284	6.29491	1.84301	0.00322122
G25619	ENSMUSG00000053128	Rnf26	9	complement(44066327..44113517)	47191	10	4.78306	5.66474	1.84252	0.00594545
G39829	ENSMUSG00000073423	Zfp414	17	33629090..33631779	2690	19	4.99888	5.86889	1.82768	0.0148861
G8511	ENSMUSG00000028044	Cks1b	3	complement(89415472..89418383)	2912	7	4	4.86967	1.82724	0.0190214
G39186	ENSMUSG00000073471	Rsph3a	17	7945653..7979824	34172	8	5.08601	5.95296	1.82379	0.00788954
G28183	ENSMUSG00000034591	Slc41a2	10	complement(83230848..83337882)	107035	18	4	4.86367	1.81966	0.00579948
G26023	ENSMUSG00000032383	Ppib	9	66060169..66066629	6461	5	7.97625	8.83817	1.81746	0.002599
G31255	ENSMUSG00000034708	Grn	11	102430315..102437048	6734	33	5.7355	6.59613	1.81582	0.006545
G24009	ENSMUSG00000055681	Cope	8	70302518..70312993	10476	23	6.05554	6.91539	1.81484	0.00533238
G38090	ENSMUSG00000022685	Parn	16	complement(13537964..13668170)	130207	24	4.99382	5.85306	1.81408	0.0034027
G42853	ENSMUSG00000063018	2010204K13Rik	X	complement(7411817..7445143)	33327	10	4.78701	5.64385	1.81107	0.00855779
G27648	ENSMUSG00000019861	Gopc	10	complement(52337024..52382124)	45101	9	5.56974	6.42387	1.80767	0.00322122
G12748	ENSMUSG00000028961	Pgd	4	complement(149149991..149166771)	16781	21	4.14544	4.99828	1.80605	0.00300868
G22068	ENSMUSG00000035227	Spcs2	7	complement(99837569..99858883)	21315	5	6.39006	7.23892	1.80108	0.00855779
G33513	ENSMUSG00000021326	Trim27	13	21179445..21194724	15280	14	4.30821	5.15642	1.80026	0.0068409
G30488	ENSMUSG00000037278	Tmem97	11	complement(78541817..78550777)	8961	3	4.76047	5.60617	1.79714	0.010653
G11887	ENSMUSG00000043207	Zmpste24	4	complement(121059237..121098241)	39005	14	4.3268	5.1723	1.79688	0.00809831
G23800	ENSMUSG00000031634	Ufsp2	8	45975528..45996958	21431	23	5.43129	6.27564	1.79546	0.00273638
G29045	ENSMUSG00000078974	Sec61g	11	complement(16500530..16508484)	7955	14	4	4.84393	1.79494	0.0257862
G43956	ENSMUSG00000031202	Rab39b	X	complement(75572046..75578231)	6186	2	5.64883	6.4845	1.78467	0.00401473
G45104	ENSMUSG00000041096	Tspyl2	X	complement(152336852..152342425)	5574	16	6.72603	7.56164	1.78462	0.00579948
G2455	ENSMUSG00000043019	Edem3	1	151755371..151822051	66681	28	5.13428	5.96509	1.77867	0.00263742
G36378	ENSMUSG00000033487	Fndc3a	14	complement(72537946..72710003)	172058	38	4.46059	5.28969	1.77658	0.002599
G40638	ENSMUSG00000085492	Trmt61b	17	complement(71557027..71598755)	41729	11	4	4.82834	1.77564	0.0127907
G22649	ENSMUSG00000034951	Cog7	7	complement(121879363..121981711)	102349	21	5.28563	6.11258	1.77394	0.00273638
G15079	ENSMUSG00000053334	Ficd	5	113735803..113740600	4798	3	4.24071	5.06652	1.77253	0.00760532
G34151	ENSMUSG00000021484	Lman2	13	complement(55343833..55362783)	18951	8	6.12487	6.94774	1.76892	0.00868487
G4119	ENSMUSG00000015337	Endog	2	30171493..30174069	2577	3	5.2217	6.04338	1.76747	0.0110148
G2813	ENSMUSG00000026687	Aldh9a1	1	167349991..167368532	18542	18	5.07801	5.8982	1.76563	0.00644398
G41043	ENSMUSG00000024261	Syt4	18	complement(31437808..31447415)	9608	4	7.28115	8.10097	1.76518	0.00585396
G18009	ENSMUSG00000030082	Sec61a1	6	complement(88503579..88518905)	15327	35	5.13376	5.95091	1.76192	0.00825248
G3206	ENSMUSG00000056050	Mia3	1	complement(183326725..183369553)	42829	36	5.94831	6.76509	1.76147	0.00575907
G26561	ENSMUSG00000032458	Copb2	9	98563721..98588382	24662	31	5.79908	6.61529	1.76078	0.00611262
G38091	ENSMUSG00000022684	Bfar	16	13671858..13703612	31755	19	4.71147	5.52626	1.75904	0.00981522
G20393	ENSMUSG00000011427	Zfp790	7	29816072..29832042	15971	6	4.00592	4.81876	1.75666	0.0106615
G4001	ENSMUSG00000026924	Sec16a	2	complement(26409431..26445216)	35786	47	4.82152	5.6327	1.75465	0.0059912
G23588	ENSMUSG00000031545	Gpat4	8	complement(23172946..23208453)	35508	13	6.18275	6.99369	1.75435	0.00800554
G15571	ENSMUSG00000053094	Tmem248	5	130217081..130243765	26685	14	5.33111	6.14187	1.75414	0.00502497
G16311	ENSMUSG00000062995	Ica1	6	complement(8630527..8778488)	147962	36	5.37363	6.1825	1.75184	0.00399765
G41090	ENSMUSG00000014504	Srp19	18	34330847..34336599	5753	16	4.73423	5.54168	1.75011	0.00527523
G13473	ENSMUSG00000038828	Tmem214	5	30868012..30879180	11169	34	4.4437	5.24854	1.74695	0.00800554
G29898	ENSMUSG00000018932	Map2k3	11	60932033..60952811	20779	20	4	4.80381	1.74571	0.0139334
G39533	ENSMUSG00000075705	Msrb1	17	24736642..24742778	6137	7	5.48301	6.28391	1.74218	0.00322122
G9969	ENSMUSG00000028035	Dnajb4	3	complement(152178511..152210302)	31792	16	5.49012	6.28872	1.73942	0.00711561
G7398	ENSMUSG00000002428	Hltf	3	20057811..20118490	60680	34	4.00414	4.80198	1.7385	0.00961768
G30923	ENSMUSG00000018669	Cdk5rap3	11	complement(96907426..96916496)	9071	33	4.36645	5.16356	1.73761	0.00473928
G40791	ENSMUSG00000024150	Mcfd2	17	complement(87254658..87265935)	11278	17	6.15957	6.95659	1.73751	0.0153538
G7456	ENSMUSG00000027698	Nceh1	3	27182965..27284608	101644	13	6.64394	7.43674	1.73243	0.00399765
G22527	ENSMUSG00000030754	Copb1	7	complement(114215559..114254680)	39122	22	6.04436	6.837	1.73224	0.00545267
G22889	ENSMUSG00000030780	BC017158	7	complement(128271379..128298170)	26792	28	4.00168	4.79387	1.7317	0.0162283
G36966	ENSMUSG00000060530	A930017M01Rik	15	44881380..44883055	1676	2	4	4.79219	1.7317	0.0087199
G26992	ENSMUSG00000046785	Epm2aip1	9	111271929..111279093	7165	5	6.5336	7.3217	1.7268	0.00559019
G43096	ENSMUSG00000031065	Cdk16	X	20687954..20699880	11927	32	7.18303	7.97107	1.72672	0.002599
G14972	ENSMUSG00000029502	Golga3	5	110176701..110226470	49770	34	4.3545	5.14183	1.72587	0.00827625
G26843	ENSMUSG00000039461	Tcta	9	complement(108302958..108306160)	3203	8	5.28145	6.06865	1.72572	0.00502497
G31909	ENSMUSG00000020576	Nbas	12	13269127..13583810	314684	52	4.64012	5.42529	1.72329	0.00322122
G31456	ENSMUSG00000041895	Wipi1	11	complement(109573331..109611967)	38637	17	4.39485	5.1756	1.71802	0.00650088
G24151	ENSMUSG00000031617	Tmem184c	8	complement(77595982..77610698)	14717	15	6.35632	7.13661	1.71748	0.00604487
G22341	ENSMUSG00000030881	Arfip2	7	complement(105634203..105640416)	6214	33	5.83591	6.61591	1.71713	0.00527259
G17986	ENSMUSG00000030058	Copg1	6	87887814..87913595	25782	48	6.418	7.19768	1.71674	0.00726917
G1253	ENSMUSG00000033021	Gmppa	1	75435930..75443179	7250	40	5.00617	5.78552	1.71636	0.00422217
G37320	ENSMUSG00000016637	Ift27	15	complement(78159465..78174108)	14644	7	5.34205	6.12035	1.71511	0.0110499
G44790	ENSMUSG00000051579	Tceal8	X	complement(136168984..136172342)	3359	11	5.70619	6.48383	1.71432	0.0146479
G40675	ENSMUSG00000002017	Fam98a	17	complement(75537086..75551946)	14861	12	5.14405	5.92093	1.71343	0.00924227
G21127	ENSMUSG00000049516	Spty2d1	7	complement(46990399..47008414)	18016	6	4.30454	5.08122	1.71318	0.00397687
G14920	ENSMUSG00000013495	Tmem175	5	108629770..108648782	19013	20	4.27394	5.05031	1.71281	0.00502497
G13480	ENSMUSG00000029161	Cgref1	5	complement(30933143..30945591)	12449	8	4.04133	4.81746	1.71253	0.00670799
G1256	ENSMUSG00000032997	Chpf	1	complement(75474569..75479307)	4739	13	6.42939	7.2041	1.71084	0.00585396
G9865	ENSMUSG00000037072	Sep15	3	144570304..144597680	27377	11	7.59453	8.36831	1.70975	0.00426387
G13906	ENSMUSG00000045790	Ccdc149	5	complement(52374651..52471521)	96871	13	5.87532	6.64908	1.70972	0.00322122
G26345	ENSMUSG00000056131	Pgm3	9	complement(86554377..86571842)	17466	21	4	4.77224	1.70792	0.0107811
G43001	ENSMUSG00000031007	Atp6ap2	X	12587801..12617049	29249	10	8.11828	8.88957	1.70679	0.00503207
G5356	ENSMUSG00000027244	Atg13	2	complement(91674618..91710576)	35959	29	6.02537	6.79468	1.70445	0.00264681
G44821	ENSMUSG00000031422	Morf4l2	X	complement(136732942..136743690)	10749	25	7.89795	8.6667	1.7038	0.00711612
G28268	ENSMUSG00000019951	Uhrf1bp1l	10	89744991..89819869	74879	21	5.86586	6.63309	1.70199	0.00555901
G32193	ENSMUSG00000079108	Srp54b	12	55155104..55263020	107917	31	6.96691	7.7341	1.70196	0.002599
G169	ENSMUSG00000025935	Tram1	1	complement(13564698..13589910)	25213	15	5.1517	5.91704	1.69977	0.00409125
G41160	ENSMUSG00000001380	Hars	18	complement(36766530..36783205)	16676	13	6.99044	7.75365	1.69727	0.00256052
G9830	ENSMUSG00000028271	Gtf2b	3	142765045..142783606	18562	7	5.81432	6.57484	1.6941	0.00624091
G38062	ENSMUSG00000022498	Txndc11	16	complement(11074911..11134650)	59740	28	4	4.76036	1.69392	0.0078389
G23209	ENSMUSG00000058454	Dhcr7	7	143823145..143848410	25266	30	5.27187	6.02965	1.69088	0.00579948
G8052	ENSMUSG00000027822	Slc33a1	3	complement(63933507..63964768)	31262	11	5.12886	5.88517	1.68916	0.00322122
G13302	ENSMUSG00000028999	Rint1	5	23787711..23820369	32659	29	4	4.75629	1.68914	0.0171073
G40515	ENSMUSG00000054723	Vmac	17	complement(56713932..56717699)	3768	3	4.00089	4.7559	1.68764	0.0131535
G19201	ENSMUSG00000030279	C2cd5	6	complement(143010920..143100141)	89222	58	4.34058	5.09555	1.6876	0.00726441
G1600	ENSMUSG00000026311	Asb1	1	91540544..91559589	19046	16	4.8146	5.56516	1.68244	0.00264681
G23699	ENSMUSG00000031532	Saraf	8	34154563..34170845	16283	6	8.61839	9.36877	1.68224	0.00785152
G14075	ENSMUSG00000037822	Smim14_2	5	complement(65446844..65537184)	90341	16	5.40752	6.15732	1.68156	0.0161716
G25067	ENSMUSG00000057367	Birc2	9	complement(7818227..7837064)	18838	13	4.82009	5.56983	1.6815	0.00645315
G21095	ENSMUSG00000002778	Kdelr1	7	45872772..45883731	10960	14	6.75619	7.50578	1.68132	0.00489183
G34066	ENSMUSG00000021392	Nol8	13	49653350..49679015	25666	18	4.37742	5.12671	1.68097	0.0068409
G26159	ENSMUSG00000034563	Ccpg1	9	72985429..73016340	30912	28	6.0518	6.80098	1.68083	0.010083
G12332	ENSMUSG00000028671	Gale	4	135963727..135968178	4452	22	4	4.74804	1.67951	0.0127012
G28847	ENSMUSG00000075702	Selm	11	3514684..3517351	2668	10	6.9849	7.73239	1.67887	0.00579948
G34685	ENSMUSG00000069089	Cdk7	13	complement(100697027..100730942)	33916	12	4.7729	5.51931	1.67761	0.0116107
G12750	ENSMUSG00000028960	Ube4b	4	complement(149328416..149426749)	98334	48	5.87984	6.62526	1.67647	0.00668442
G38289	ENSMUSG00000022842	Ece2	16	20611593..20646485	34893	35	4	4.74527	1.67629	0.0115957
G35573	ENSMUSG00000037722	Gnpnat1	14	complement(45376334..45388802)	12469	6	4.031	4.77365	1.67325	0.00866409
G29111	ENSMUSG00000042363	Lgalsl	11	complement(20823576..20831056)	7481	11	5.97879	6.71903	1.67045	0.00319027
G38766	ENSMUSG00000022742	Cpox	16	58670208..58680391	10184	7	5.76195	6.50158	1.66975	0.00532096
G8496	ENSMUSG00000042737	Dpm3	3	89259358..89267079	7722	4	5.09641	5.83329	1.66657	0.00711612
G28488	ENSMUSG00000020130	Tbc1d15	10	complement(115197877..115251493)	53617	17	5.17019	5.90668	1.66612	0.00256052
G40298	ENSMUSG00000037089	Slc35b2	17	45563964..45567669	3706	3	5.08713	5.82134	1.66348	0.0068409
G506	ENSMUSG00000037470	Uggt1	1	complement(36140027..36244720)	104694	61	4.16505	4.89436	1.65784	0.00901132
G31558	ENSMUSG00000059923	Grb2	11	complement(115644045..115708597)	64553	12	7.54547	8.27311	1.65593	0.00568086
G39091	ENSMUSG00000022895	Ets2	16	95702075..95721051	18977	18	5.85925	6.58658	1.65557	0.010067
G26860	ENSMUSG00000032604	Qars	9	108507713..108515941	8229	58	4.51344	5.23992	1.6546	0.00604488
G32333	ENSMUSG00000048118	Arid4a	12	71015990..71098592	82603	30	4.92806	5.65396	1.65392	0.00560751
G39723	ENSMUSG00000052712	BC004004	17	29268788..29302881	34094	16	4.75064	5.47595	1.65326	0.00343487
G43081	ENSMUSG00000037341	Slc9a7	X	complement(20105755..20291807)	186053	22	4.23348	4.95864	1.65308	0.00514132
G35283	ENSMUSG00000021917	Spcs1	14	complement(30999826..31001672)	1847	16	7.02566	7.75024	1.65243	0.002599
G32445	ENSMUSG00000048833	Slc39a9	12	80644215..80683341	39127	7	5.22672	5.95076	1.6518	0.00527523
G20424	ENSMUSG00000042831	Alkbh6	7	30308717..30314304	5588	30	4.59003	5.31329	1.6509	0.00796598
G2668	ENSMUSG00000040297	Suco	1	complement(161816114..161876682)	60569	34	4.63962	5.36004	1.64766	0.0087551
G27771	ENSMUSG00000020076	Ddx50	10	complement(62616023..62651218)	35196	15	6.13728	6.85548	1.64513	0.00322122
G20377	ENSMUSG00000030588	Yif1b	7	29238329..29247593	9265	15	5.83598	6.55219	1.64286	0.00717943
G41758	ENSMUSG00000060803	Gstp1	19	complement(4035407..4037921)	2515	7	8.91295	9.62806	1.6416	0.00502497
G42491	ENSMUSG00000025016	Tm9sf3	19	complement(41210842..41264004)	53163	15	6.78613	7.49874	1.63876	0.00322122
G31852	ENSMUSG00000020635	Fkbp1b	12	complement(4833175..4841595)	8421	4	6.21935	6.9292	1.63563	0.0048309
G22858	ENSMUSG00000096145	Vkorc1	7	complement(127893063..127895617)	2555	7	4.9184	5.62722	1.63446	0.024178
G31354	ENSMUSG00000019590	Cyb561	11	complement(105933702..105953336)	19635	20	5.81073	6.51915	1.63401	0.00614781
G17838	ENSMUSG00000014748	Tex261	6	complement(83768885..83775813)	6929	12	5.14526	5.85024	1.63012	0.00603971
G13340	ENSMUSG00000038181	Chpf2	5	24586741..24594556	7816	15	5.08392	5.78626	1.62714	0.00356903
G22911	ENSMUSG00000055319	Sec23ip	7	128744943..128784836	39894	23	5.35652	6.0581	1.62629	0.00628095
G14719	ENSMUSG00000035325	Sec31a	5	complement(100361649..100416234)	54586	47	6.02865	6.72987	1.62587	0.00496878
G32810	ENSMUSG00000041341	Atg2b	12	complement(105613539..105685241)	71703	42	4.62336	5.32367	1.62486	0.00458764
G39950	ENSMUSG00000090877	Hspa1b	17	complement(34956436..34959238)	2803	1	5.0504	5.74954	1.62353	0.00343487
G31289	ENSMUSG00000056938	Acbd4	11	103101682..103112200	10519	45	4.86907	5.56801	1.62331	0.00611262
G3240	ENSMUSG00000039318	Rab3gap2	1	185204117..185286759	82643	46	5.23428	5.93233	1.62231	0.00644398
G42882	ENSMUSG00000031156	Slc35a2	X	7884041..7894492	10452	15	4.91167	5.60845	1.62089	0.0137718
G8914	ENSMUSG00000028096	Gpr89	3	complement(96868281..96905346)	37066	24	4.46289	5.15892	1.62004	0.0068409
G30348	ENSMUSG00000038335	Tsr1	11	74898071..74909342	11272	29	5.00443	5.70016	1.6197	0.00720312
G31592	ENSMUSG00000020780	Srp68	11	complement(116245166..116274217)	29052	20	6.27201	6.96734	1.61925	0.0107718
G13486	ENSMUSG00000013629	Cad	5	31054780..31078479	23700	68	4	4.69134	1.61479	0.0286553
G37026	ENSMUSG00000022365	Derl1	15	complement(57869502..57892418)	22917	8	6.30028	6.99078	1.61385	0.00645315
G41809	ENSMUSG00000063904	4930533O14Rik	19	complement(4907229..4928287)	21059	18	5.267	5.95728	1.61359	0.00560488
G34690	ENSMUSG00000021629	Slc30a5	13	complement(100802649..100833427)	30779	16	5.54897	6.23743	1.61156	0.00322122
G9349	ENSMUSG00000027963	Extl2	3	116007462..116029017	21556	16	6.44339	7.13184	1.61156	0.00817355
G27796	ENSMUSG00000036764	Dnajc12	10	63382443..63408840	26398	10	4	4.68246	1.60487	0.0117527
G6542	ENSMUSG00000027613	Eif6	2	complement(155819832..155826925)	7094	15	5.43304	6.11518	1.60452	0.0107141
G24004	ENSMUSG00000002346	Slc25a42	8	complement(70184340..70212305)	27966	14	4.14375	4.82563	1.60423	0.0139718
G41742	ENSMUSG00000035372	1810055G02Rik	19	3708333..3717881	9549	4	4.93933	5.62067	1.60363	0.00852951
G25719	ENSMUSG00000032026	Rexo2	9	complement(48468514..48480611)	12098	7	6.44093	7.12128	1.60252	0.00632118
G30804	ENSMUSG00000037601	Nme1	11	complement(93956979..93968521)	11543	9	6.56108	7.23984	1.60076	0.00489183
G23329	ENSMUSG00000056228	Cars2	8	complement(11514021..11550771)	36751	15	4.38346	5.06206	1.60058	0.0068409
G27320	ENSMUSG00000019852	Arfgef3	10	complement(18588011..18743758)	155748	34	5.01317	5.69057	1.59926	0.00726917
G17879	ENSMUSG00000033706	Smyd5	6	85431989..85446435	14447	23	5.273	5.95034	1.5992	0.0048309
G25218	ENSMUSG00000038742	Angptl6	9	complement(20873809..20879727)	5919	6	4.03835	4.71387	1.59717	0.0401548
G34105	ENSMUSG00000056749	Nfil3	13	complement(52967209..52981073)	13865	2	4.35632	5.02936	1.59443	0.0298866
G1259	ENSMUSG00000032968	Inha	1	75507077..75510366	3290	2	4.63365	5.3059	1.59356	0.0068409
G16100	ENSMUSG00000041313	Slc7a1	5	complement(148327410..148399904)	72495	19	4.79703	5.4685	1.59269	0.0140253
G39598	ENSMUSG00000025731	0610011F06Rik	17	25875464..25886007	10544	13	4.60781	5.27859	1.59194	0.0126004
G14899	ENSMUSG00000063406	Tmed5	5	complement(108106366..108132620)	26255	14	4.05598	4.72433	1.58925	0.00343487
G23071	ENSMUSG00000025484	Bet1l	7	complement(140853384..140856383)	3000	4	5.6081	6.27459	1.58721	0.00680068
G42872	ENSMUSG00000039382	Wdr45	X	7721973..7728201	6229	41	5.13078	5.7971	1.58702	0.00924949
G5380	ENSMUSG00000049922	Slc35c1	2	complement(92452764..92460538)	7775	7	4.01066	4.67612	1.58607	0.00555901
G43872	ENSMUSG00000031392	Irak1	X	complement(74013914..74023918)	10005	51	5.0238	5.68677	1.58333	0.00409125
G30857	ENSMUSG00000020873	Slc35b1	11	95384692..95391776	7085	17	5.68243	6.34537	1.5833	0.00263742
G13477	ENSMUSG00000038803	Ost4	5	complement(30905885..30907788)	1904	5	5.7049	6.36618	1.58148	0.00604487
G1192	ENSMUSG00000006299	Aamp	1	complement(74279840..74284738)	4899	24	6.95027	7.6111	1.58099	0.00942531
G19106	ENSMUSG00000043298	Smco3	6	complement(136829927..136835452)	5526	7	4.02165	4.67978	1.57804	0.0390085
G37924	ENSMUSG00000060992	Copz1	15	103272911..103299862	26952	9	6.98331	7.64075	1.57728	0.00619683
G22337	ENSMUSG00000037049	Smpd1	7	105554360..105558388	4029	6	7.18749	7.8448	1.57713	0.0109543
G15441	ENSMUSG00000023707	Ogfod2	5	124112297..124115483	3187	26	5.00207	5.65917	1.57691	0.00733303
G3924	ENSMUSG00000006471	Ndor1	2	complement(25244821..25256022)	11202	43	4	4.65489	1.5745	0.0103162
G4026	ENSMUSG00000015790	Surf1	2	complement(26913381..26916530)	3150	28	6.22556	6.87923	1.57317	0.00598815
G7974	ENSMUSG00000036432	Siah2	3	complement(58674938..58692400)	17463	4	4.25635	4.90779	1.57074	0.00256052
G36927	ENSMUSG00000054196	Cthrc1	15	39076932..39087121	10190	8	4	4.64984	1.56899	0.0405849
G25274	ENSMUSG00000051238	Swsap1	9	21955753..21958270	2518	2	4.46256	5.11141	1.56792	0.0135321
G8685	ENSMUSG00000027907	S100a11	3	93520488..93526287	5800	3	4.20263	4.85143	1.56786	0.0116905
G31768	ENSMUSG00000025144	Stra13	11	complement(120710942..120713738)	2797	12	4.2491	4.89736	1.56727	0.0131456
G21783	ENSMUSG00000025724	Sec11a	7	complement(80904889..80947780)	42892	23	4.01706	4.66496	1.56689	0.0147153
G39912	ENSMUSG00000015478	Rnf5	17	complement(34601091..34603690)	2600	10	6.9393	7.58618	1.56578	0.0062403
G26897	ENSMUSG00000105383	Gm42641	9	complement(109057933..109074120)	16188	20	4.13656	4.78086	1.56298	0.0260407
G15143	ENSMUSG00000048578	Mlec	5	complement(115142981..115158179)	15199	7	6.24367	6.88783	1.56284	0.00553647
G36322	ENSMUSG00000095463	Entpd4	14	69337174..69367270	30097	25	4.86189	5.50466	1.56133	0.0100585
G41648	ENSMUSG00000025429	Pstpip2	18	77794545..77882007	87463	15	4.08346	4.72618	1.56127	0.00715493
G24000	ENSMUSG00000071078	Nr2c2ap	8	70131333..70133739	2407	5	5.35016	5.9919	1.56022	0.01055
G37978	ENSMUSG00000039637	Coro7	16	complement(4626133..4679777)	53645	54	4.82866	5.4704	1.56021	0.00264681
G35982	ENSMUSG00000022174	Dad1	14	complement(54235479..54254104)	18626	5	5.54134	6.18223	1.55929	0.0054523
G9236	ENSMUSG00000027890	Gstm4	3	complement(108040408..108044894)	4487	12	4.16447	4.80423	1.55806	0.00827514
G36332	ENSMUSG00000022066	Gm21685	14	69555424..69585520	30097	23	4.88592	5.52554	1.55792	0.00972555
G15695	ENSMUSG00000039886	Tmem120a	5	complement(135735485..135744448)	8964	21	4.40765	5.04699	1.55761	0.0143083
G41512	ENSMUSG00000024583	Txnl1	18	complement(63662801..63692359)	29559	8	6.37016	7.00792	1.55592	0.002599
G8495	ENSMUSG00000042747	Krtcap2	3	89245966..89249906	3941	11	5.56399	6.19145	1.54485	0.00489183
G547	ENSMUSG00000026111	Unc50	1	37430139..37439124	8986	18	5.98774	6.61498	1.54461	0.0059912
G28038	ENSMUSG00000075706	Gpx4	10	80047166..80056439	9274	18	8.40823	9.03465	1.54374	0.00343487
G8497	ENSMUSG00000027953	Slc50a1	3	complement(89268246..89270570)	2325	19	5.38377	6.00996	1.54348	0.00645315
G28841	ENSMUSG00000020448	Rnf185	11	complement(3415982..3452363)	36382	10	5.19272	5.81696	1.54141	0.0106713
G27675	ENSMUSG00000019877	Serinc1	10	complement(57515774..57532530)	16757	19	9.23492	9.85732	1.53944	0.00529794
G32309	ENSMUSG00000054894	Atp5s	12	69724962..69744658	19697	5	4.82516	5.44674	1.53855	0.00938098
G26847	ENSMUSG00000063856	Gpx1	9	108338903..108340343	1441	7	6.86516	7.48317	1.53476	0.0112229
G6189	ENSMUSG00000039033	Tasp1	2	complement(139833480..140066805)	233326	18	4.30921	4.92589	1.53335	0.0048309
G12128	ENSMUSG00000085389	1700003M07Rik	4	129960374..129963657	3284	6	4.03087	4.64755	1.53335	0.00604487
G33759	ENSMUSG00000006711	D130043K22Rik	13	24845135..24901270	56136	26	4.65055	5.26666	1.53274	0.00726125
G37585	ENSMUSG00000015363	Trabd	15	89075124..89087077	11954	25	4	4.6159	1.53252	0.0381662
G25460	ENSMUSG00000011114	Tbrg1	9	complement(37649182..37657312)	8131	16	5.15856	5.77388	1.5319	0.0120783
G28629	ENSMUSG00000025408	Ddit3	10	127290774..127296288	5515	8	4.82803	5.44133	1.52975	0.0130506
G23630	ENSMUSG00000037260	Hgsnat	8	complement(25944459..25976744)	32286	18	6.05237	6.6656	1.52969	0.002599
G20978	ENSMUSG00000030731	Syt3	7	44384102..44400187	16086	21	6.10713	6.71905	1.52829	0.00420223
G8773	ENSMUSG00000019338	Zfp687	3	complement(95006590..95015448)	8859	28	4.34566	4.95604	1.52665	0.00322122
G1587	ENSMUSG00000026307	Scly	1	91298338..91321075	22738	33	4	4.61027	1.52654	0.0248115
G18481	ENSMUSG00000104222	Gm7292	6	117716342..117718868	2527	0	9.52192	10.1321	1.52642	0.00749982
G36060	ENSMUSG00000002320	Tm9sf1	14	complement(55635965..55643806)	7842	32	4.73076	5.3385	1.52387	0.00585396
G6801	ENSMUSG00000017664	Slc35c2	2	complement(165276554..165287869)	11316	33	5.31154	5.91832	1.52286	0.00733303
G4109	ENSMUSG00000019715	Gle1	2	29935426..29960371	24946	28	4.84169	5.4481	1.52247	0.00456916
G43013	ENSMUSG00000031010	Usp9x	X	13071498..13173328	101831	59	6.24736	6.85325	1.52191	0.00649937
G34442	ENSMUSG00000021578	Ccdc127	13	74350309..74365783	15475	14	4.9445	5.5494	1.52087	0.00527259
G40879	ENSMUSG00000073639	Rab18	18	6765205..6790231	25027	7	7.43687	8.04152	1.52061	0.00322122
G28202	ENSMUSG00000060935	Tmem263	10	85102627..85117747	15121	3	4.89767	5.50213	1.5204	0.00322122
G19451	ENSMUSG00000060860	Ube2s	7	complement(4794546..4812590)	18045	12	4.26095	4.86371	1.51862	0.0155913
G29274	ENSMUSG00000020311	Erlec1	11	complement(30930774..30954335)	23562	23	5.41291	6.01486	1.51777	0.00502497
G22454	ENSMUSG00000048330	Ric3	7	complement(109034312..109083331)	49020	16	5.19838	5.79989	1.5173	0.00273638
G42625	ENSMUSG00000064105	Cnnm2	19	46761596..46878795	117200	8	5.02962	5.63081	1.51697	0.00693695
G2884	ENSMUSG00000062963	Ufc1	1	complement(171288563..171295024)	6462	17	6.3982	6.99867	1.5162	0.006545
G2928	ENSMUSG00000026553	Copa	1	172082529..172122330	39802	53	6.33004	6.92886	1.51448	0.00699237
G44795	ENSMUSG00000042712	Wbp5	X	136245079..136247139	2061	4	7.33111	7.92926	1.51377	0.00653161
G7909	ENSMUSG00000036580	Spg20	3	55112108..55137322	25215	21	4.8152	5.41007	1.51034	0.0048309
G31308	ENSMUSG00000020946	Gosr2	11	complement(103676849..103697898)	21050	10	6.40909	7.00329	1.50963	0.00501613
G10610	ENSMUSG00000028452	Vcp	4	complement(42979963..43000507)	20545	26	7.19137	7.7852	1.50924	0.00619219
G35300	ENSMUSG00000021893	Capn7	14	31336638..31371986	35349	26	5.06931	5.66285	1.50894	0.0131993
G32298	ENSMUSG00000020982	Nemf	12	complement(69311544..69357176)	45633	33	5.09436	5.68762	1.50865	0.0088549
G16617	ENSMUSG00000018999	Slc35b4	6	complement(34153380..34177111)	23732	18	4.6751	5.26781	1.50808	0.00618039
G22633	ENSMUSG00000030876	Mettl9	7	121034445..121076834	42390	5	6.58574	7.17841	1.50803	0.00560488
G32234	ENSMUSG00000020986	Sec23a	12	complement(58958383..59012017)	53635	27	6.56444	7.15701	1.50793	0.00399765
G19059	ENSMUSG00000003031	Cdkn1b	6	134920401..134925513	5113	7	5.49466	6.08697	1.50766	0.00985987
G12140	ENSMUSG00000074088	Snrnp40	4	130360132..130390026	29895	17	4.24034	4.83246	1.50746	0.00686048
G25278	ENSMUSG00000003402	Prkcsh	9	22003035..22014219	11185	19	6.87818	7.46888	1.50598	0.0146479
G42121	ENSMUSG00000024687	Osbp	19	11965844..11994105	28262	14	5.77453	6.36522	1.50596	0.00604487
G20650	ENSMUSG00000063931	Pepd	7	34912379..35044708	132330	26	4.79182	5.38056	1.50393	0.0147446
G22653	ENSMUSG00000030870	Ubfd1	7	122067175..122082194	15020	18	4.57227	5.15981	1.50269	0.0106995
G32150	ENSMUSG00000020952	Scfd1	12	51377580..51450096	72517	25	5.53631	6.12228	1.50105	0.00462227

## Sheet: Down-regulated
Gene	Gene ID	Gene Symbol	Chr	Region	Gene length	Number Exons	Mean_Control	Mean_XBP1s-TG	Linear_FoldChange_XBP1s-TG_vs_Control	Ttest_Corrected_Pvalue
G5800	ENSMUSG00000027296	Itpka	2	119742337..119751263	8927	7	8.24293	6.64463	-3.02786	0.0173226
G13487	ENSMUSG00000029151	Slc30a3	5	complement(31086106..31108237)	22132	19	6.48847	4.98541	-2.83442	0.0159156
G37732	ENSMUSG00000059213	Ddn	15	complement(98803782..98807925)	4144	2	10.0752	8.59368	-2.79244	0.025477
G15375	ENSMUSG00000029471	Camkk2	5	complement(122731170..122779409)	48240	41	5.81977	4.49387	-2.50688	0.00865729
G41080	ENSMUSG00000042834	Nrep	18	complement(33437019..33464029)	27011	7	6.76839	5.52376	-2.36957	0.0100617
G28981	ENSMUSG00000020431	Adcy1	11	7063489..7178506	115018	24	7.87153	6.68329	-2.27873	0.0154269
G12105	ENSMUSG00000047945	Marcksl1	4	129513581..129515985	2405	2	7.31824	6.21359	-2.15047	0.0072963
G28911	ENSMUSG00000034209	Rasl10a	11	5058128..5060385	2258	5	5.83542	4.73187	-2.14883	0.0133013
G20488	ENSMUSG00000036578	Fxyd7	7	complement(31042513..31051467)	8955	8	7.53164	6.43807	-2.13401	0.0177813
G37393	ENSMUSG00000089715	Cbx6	15	complement(79823896..79834688)	10793	18	6.5198	5.49065	-2.04082	0.00411655
G37823	ENSMUSG00000000531	Grasp	15	101224207..101232755	8549	8	6.40732	5.40621	-2.00154	0.0233361
G32389	ENSMUSG00000021057	Akap5	12	76324891..76334153	9263	5	5.53833	4.55359	-1.97896	0.0137545
G36970	ENSMUSG00000022342	Kcnv1	15	complement(45106284..45114934)	8651	3	4.99705	4.05245	-1.92465	0.00532096
G37375	ENSMUSG00000044216	Kcnj4	15	complement(79483718..79505241)	21524	2	6.83486	5.89148	-1.92302	0.00628095
G5322	ENSMUSG00000040794	C1qtnf4	2	90885860..90890525	4666	2	8.28719	7.34557	-1.92069	0.0136814
G24016	ENSMUSG00000007888	Crlf1	8	70493158..70504081	10924	13	4.97965	4.04606	-1.91003	0.0329537
G5363	ENSMUSG00000040479	Dgkz	2	complement(91932824..91975864)	43041	56	7.78585	6.85451	-1.90704	0.0172564
G17169	ENSMUSG00000037984	Neurod6	6	complement(55677822..55681263)	3442	2	8.05927	7.12921	-1.90535	0.0226574
G15031	ENSMUSG00000097767	Miat	5	complement(112213228..112229395)	16168	20	7.14945	6.22421	-1.89901	0.0284701
G37752	ENSMUSG00000037579	Kcnh3	15	99224976..99242817	17842	15	6.39947	5.4822	-1.88853	0.0153009
G33927	ENSMUSG00000039114	Nrn1	13	complement(36725625..36734477)	8853	5	8.46955	7.56947	-1.86616	0.00624091
G1168	ENSMUSG00000026185	Igfbp5	1	complement(72857932..72874884)	16953	8	6.59499	5.70114	-1.85812	0.00502497
G23280	ENSMUSG00000048644	Ctxn1	8	complement(4257648..4259274)	1627	2	9.46117	8.56952	-1.85529	0.00696758
G31549	ENSMUSG00000020737	Hn1	11	complement(115497353..115514387)	17035	14	6.52403	5.63765	-1.84853	0.019671
G27471	ENSMUSG00000000296	Tpd52l1	10	complement(31332380..31445921)	113542	7	5.97369	5.10212	-1.82965	0.0119883
G37935	ENSMUSG00000022490	Ppp1r1a	15	complement(103530279..103537992)	7714	7	7.25039	6.37893	-1.82952	0.0168475
G19832	ENSMUSG00000030376	Slc8a2	7	16130300..16160509	30210	10	8.27178	7.40926	-1.81822	0.0156669
G36417	ENSMUSG00000046523	Kctd4	14	75955003..75965217	10215	2	6.06677	5.21167	-1.80888	0.00845759
G9150	ENSMUSG00000048458	Fam212b	3	105704599..105720842	16244	4	6.23252	5.37779	-1.80842	0.00499827
G26247	ENSMUSG00000032348	Gsta4	9	78191966..78209348	17383	7	7.09554	6.24438	-1.80395	0.0250993
G24882	ENSMUSG00000033594	Spata2l	8	complement(123232255..123236209)	3955	5	5.87593	5.02611	-1.80228	0.0217056
G29641	ENSMUSG00000044352	Sowaha	11	complement(53476573..53480274)	3702	1	6.93133	6.08431	-1.79878	0.0269603
G39624	ENSMUSG00000034413	Neurl1b	17	26414829..26446349	31521	7	5.11567	4.27419	-1.79189	0.0159727
G5890	ENSMUSG00000033256	Shf	2	complement(122348892..122369162)	20271	23	5.65185	4.81267	-1.78904	0.00322122
G5361	ENSMUSG00000040495	Chrm4	2	91927249..91928688	1440	1	5.32297	4.48858	-1.78309	0.0048309
G28094	ENSMUSG00000051067	Lingo3	10	complement(80832807..80844039)	11233	2	5.49409	4.66066	-1.78191	0.0116905
G32807	ENSMUSG00000094910	D430019H16Rik	12	105453856..105493095	39240	2	6.73564	5.90452	-1.77907	0.0210814
G30389	ENSMUSG00000020848	Doc2b	11	complement(75768966..75796049)	27084	9	6.37454	5.55004	-1.77093	0.0062403
G36344	ENSMUSG00000033730	Egr3	14	70077445..70080157	2713	2	6.69297	5.87318	-1.76515	0.0145766
G12887	ENSMUSG00000029054	Gabrd	4	complement(155384980..155398112)	13133	14	4.8161	4	-1.76064	0.0316134
G41110	ENSMUSG00000038418	Egr1	18	34859823..34864984	5162	5	7.43791	6.62489	-1.75689	0.0489065
G14193	ENSMUSG00000029211	Gabra4	5	complement(71569749..71658308)	88560	18	5.79479	4.98377	-1.75446	0.0186937
G46955	ENSMUSG00000064344	mt-Tm	MT	3845..3913	69	0	7.72838	6.9215	-1.74942	0.0171306
G17990	ENSMUSG00000044927	H1fx	6	complement(87980421..87981637)	1217	1	6.83676	6.0338	-1.74468	0.025838
G36040	ENSMUSG00000022208	Jph4	14	complement(55106830..55116935)	10106	12	7.92975	7.13346	-1.73663	0.0062403
G10416	ENSMUSG00000028278	Rragd	4	32983037..33022180	39144	13	6.11656	5.32475	-1.73125	0.0414052
G22675	ENSMUSG00000066189	Cacng3	7	122670492..122769393	98902	8	6.15743	5.36866	-1.7276	0.00458562
G20198	ENSMUSG00000040857	Erf	7	complement(25242561..25250761)	8201	6	5.78593	5.00021	-1.72395	0.00761836
G38491	ENSMUSG00000061751	Kalrn	16	complement(33974258..34573532)	599275	99	6.69031	5.90507	-1.72338	0.0121536
G3410	ENSMUSG00000016494	Cd34	1	194938819..194961279	22461	15	4.83582	4.05125	-1.72257	0.0186475
G25620	ENSMUSG00000032010	Usp2	9	44067021..44095627	28607	31	5.50145	4.71817	-1.72104	0.0229044
G12281	ENSMUSG00000028838	Extl1	4	complement(134356372..134383850)	27479	15	5.76221	4.97994	-1.71983	0.0119597
G28072	ENSMUSG00000035397	Klf16	10	complement(80567124..80577321)	10198	2	6.22129	5.43937	-1.71942	0.0171258
G29845	ENSMUSG00000049892	Rasd1	11	complement(59963181..59964944)	1764	2	5.96878	5.18893	-1.71696	0.0495298
G23275	ENSMUSG00000064125	Prr36	8	complement(4209543..4217459)	7917	14	4.93325	4.16015	-1.70893	0.00682646
G11931	ENSMUSG00000046093	Hpcal4	4	123183227..123194701	11475	14	9.108	8.33852	-1.70465	0.00509021
G14261	ENSMUSG00000049907	Rasl11b	5	74195286..74199481	4196	6	6.49311	5.72473	-1.70336	0.00724014
G28900	ENSMUSG00000009075	Cabp7	11	complement(4736892..4746778)	9887	5	7.90577	7.14454	-1.69493	0.0228557
G31914	ENSMUSG00000020607	Fam84a	12	complement(14147599..14152038)	4440	2	6.43531	5.67459	-1.69434	0.0264105
G2685	ENSMUSG00000026697	Myoc	1	162639155..162649693	10539	3	5.02146	4.26149	-1.69346	0.0498037
G31366	ENSMUSG00000040699	Limd2	11	complement(106156256..106160860)	4605	12	5.9815	5.22434	-1.69015	0.0119152
G10607	ENSMUSG00000036062	Phf24	4	42916660..42944752	28093	27	6.7492	5.99459	-1.68718	0.00579948
G31712	ENSMUSG00000025372	Baiap2	11	119942763..120006782	64020	26	7.30876	6.5561	-1.68489	0.0068409
G11698	ENSMUSG00000034171	Faah	4	complement(115967145..116017926)	50782	32	5.96625	5.21697	-1.68096	0.0161145
G45213	ENSMUSG00000025658	Cnksr2	X	complement(157821436..158043294)	221859	25	6.815	6.0687	-1.67748	0.0250049
G4719	ENSMUSG00000042155	Klhl23	2	69821944..69836651	14708	8	5.63805	4.89789	-1.67037	0.0113159
G6066	ENSMUSG00000037703	Lzts3	2	complement(130632839..130642803)	9965	8	6.99933	6.26056	-1.66876	0.0146479
G26815	ENSMUSG00000032936	Camkv	9	107935674..107949691	14018	22	9.01795	8.2832	-1.66411	0.0128627
G2168	ENSMUSG00000026463	Atp2b4	1	complement(133699457..133801041)	101585	35	5.44416	4.71299	-1.65999	0.0298591
G22456	ENSMUSG00000036111	Lmo1	7	complement(109138572..109170308)	31737	4	6.06611	5.33708	-1.65752	0.0140473
G44793	ENSMUSG00000050071	Bex1	X	complement(136213972..136215513)	1542	10	6.66814	5.9398	-1.65672	0.0290343
G2831	ENSMUSG00000038530	Rgs4	1	complement(169741477..169747642)	6166	9	7.25955	6.53131	-1.65661	0.0202813
G24871	ENSMUSG00000000740	Rpl13	8	123102350..123105244	2895	11	5.55103	4.82615	-1.65276	0.0263055
G24007	ENSMUSG00000003573	Homer3	8	70282827..70294361	11535	21	5.53445	4.81132	-1.65077	0.014004
G22766	ENSMUSG00000052301	Doc2a	7	126847416..126852705	5290	30	4.72121	4	-1.64856	0.0156273
G31256	ENSMUSG00000034685	Fam171a2	11	complement(102436981..102447682)	10702	14	6.76031	6.04498	-1.64186	0.00343487
G141	ENSMUSG00000057715	A830018L16Rik	1	11414105..11975901	561797	29	4.9762	4.26177	-1.64084	0.00256052
G14753	ENSMUSG00000029330	Cds1	5	101765130..101823858	58729	15	6.33508	5.62078	-1.64069	0.0059912
G30781	ENSMUSG00000003949	Hlf	11	complement(90336536..90390895)	54360	15	6.44173	5.72902	-1.63889	0.0232032
G46951	ENSMUSG00000064340	mt-Tl1	MT	2676..2750	75	0	7.46731	6.75584	-1.63747	0.0283964
G36621	ENSMUSG00000042156	Dzip1	14	complement(118875520..118925314)	49795	23	5.35671	4.64782	-1.63455	0.00618039
G32374	ENSMUSG00000029878	Dbpht2	12	74297474..74300468	2995	1	5.126	4.42034	-1.63089	0.0173226
G6724	ENSMUSG00000035268	Pkig	2	163658386..163726158	67773	20	5.23422	4.52914	-1.63024	0.00343791
G28615	ENSMUSG00000025422	Agap2	10	127078907..127093169	14263	19	9.34824	8.64489	-1.62828	0.0279983
G30814	ENSMUSG00000020866	Cacna1g	11	complement(94408391..94474198)	65808	55	4.7934	4.09121	-1.62698	0.0130798
G219	ENSMUSG00000042686	Jph1	1	complement(16964560..17097889)	133330	9	4.96563	4.26665	-1.62336	0.0164557
G4540	ENSMUSG00000075334	Rprm	2	complement(54084093..54085552)	1460	1	5.80034	5.1036	-1.62083	0.0048309
G37996	ENSMUSG00000022540	Rogdi	16	complement(5008730..5013553)	4824	31	7.30418	6.60768	-1.62057	0.0122111
G30957	ENSMUSG00000043439	E130012A19Rik	11	complement(97627389..97629702)	2314	1	5.82976	5.1336	-1.62019	0.0048309
G28122	ENSMUSG00000004933	Matk	10	81252935..81263365	10431	33	6.58463	5.88918	-1.61939	0.0279722
G21803	ENSMUSG00000025813	Homer2	7	complement(81600481..81706925)	106445	10	4.94331	4.24914	-1.61795	0.00756886
G12085	ENSMUSG00000028785	Hpca	4	complement(129111570..129122036)	10467	20	10.3786	9.68567	-1.61654	0.0348663
G15435	ENSMUSG00000066278	Vps37b	5	complement(124004641..124032270)	27630	8	5.32588	4.63366	-1.61577	0.00726917
G5605	ENSMUSG00000074968	Ano3	2	complement(110655201..110950923)	295723	30	6.10647	5.41567	-1.61417	0.0208682
G10561	ENSMUSG00000073888	Ccl27a	4	complement(41769467..41774247)	4781	36	5.64942	4.9617	-1.61074	0.00619351
G32074	ENSMUSG00000004698	Hdac9	12	complement(34371503..34528889)	157387	12	4.85216	4.16669	-1.60822	0.00418109
G27547	ENSMUSG00000019831	Wasf1	10	40883475..40938570	55096	11	8.60204	7.91672	-1.60807	0.011653
G19357	ENSMUSG00000078816	Prkcg	7	3289179..3331099	41921	26	8.96795	8.28302	-1.60762	0.0240777
G12284	ENSMUSG00000028832	Stmn1	4	134468320..134473843	5524	14	8.86649	8.18313	-1.60588	0.0121806
G37005	ENSMUSG00000037362	Nov	15	54745702..54754039	8338	5	7.13339	6.45096	-1.60484	0.0141761
G38641	ENSMUSG00000022696	Sidt1	16	complement(44240180..44333196)	93017	35	4.87103	4.18879	-1.60463	0.00948962
G42607	ENSMUSG00000037126	Psd	19	complement(46312087..46327156)	15070	19	8.43727	7.75571	-1.60388	0.0149089
G27164	ENSMUSG00000054871	Tmem158	9	complement(123259058..123260789)	1732	1	6.42781	5.74994	-1.59977	0.0258148
G36360	ENSMUSG00000003469	Phyhip	14	70457476..70468832	11357	7	9.31115	8.63334	-1.59971	0.0290155
G38061	ENSMUSG00000037972	Snn	16	11066298..11074983	8686	2	7.80795	7.13279	-1.59678	0.0278951
G26993	ENSMUSG00000062296	Trank1	9	111311739..111395775	84037	36	6.18493	5.50993	-1.5966	0.0139334
G12138	ENSMUSG00000028773	Fabp3	4	130308595..130315463	6869	4	7.27063	6.59781	-1.59418	0.0139227
G41816	ENSMUSG00000024883	Rin1	19	5050808..5057071	6264	10	5.72726	5.05447	-1.59415	0.0235255
G32436	ENSMUSG00000015143	Actn1	12	complement(80167542..80260371)	92830	24	6.02069	5.3496	-1.59228	0.0244947
G23968	ENSMUSG00000036306	Lzts1	8	complement(69132669..69184225)	51557	10	5.16277	4.49279	-1.59105	0.0229044
G10071	ENSMUSG00000104597	B230334C09Rik	3	complement(158067186..158076112)	8927	0	5.78859	5.12088	-1.58855	0.0269403
G38222	ENSMUSG00000072214	Sept5	16	complement(18621811..18629938)	8128	12	9.4268	8.7626	-1.58469	0.0126119
G15443	ENSMUSG00000029406	Pitpnm2	5	complement(124118690..124249760)	131071	44	5.97881	5.31488	-1.5844	0.0130506
G31285	ENSMUSG00000020935	Dcakd	11	complement(102994047..103028333)	34287	14	5.66882	5.00548	-1.58374	0.0194161
G39275	ENSMUSG00000048826	Dact2	17	complement(14195231..14203831)	8601	4	5.32742	4.66608	-1.58154	0.00489183
G39617	ENSMUSG00000073433	Arhgdig	17	complement(26196226..26207786)	11561	25	5.19401	4.53328	-1.58088	0.0116243
G38174	ENSMUSG00000022763	Aifm3	16	17489611..17507485	17875	32	5.37277	4.71221	-1.5807	0.0163792
G15666	ENSMUSG00000007207	Stx1a	5	135023482..135051100	27619	21	7.03605	6.37738	-1.57863	0.0207233
G44789	ENSMUSG00000047844	Bex4	X	136138996..136140443	1448	3	5.72251	5.06554	-1.57676	0.0147161
G8083	ENSMUSG00000027827	Kcnab1	3	65109384..65378223	268840	25	5.70527	5.05151	-1.57327	0.00846244
G10914	ENSMUSG00000038607	Gng10	4	59035088..59041903	6816	4	5.7926	5.14032	-1.57165	0.0410525
G36277	ENSMUSG00000022044	Stmn4	14	66344296..66361680	17385	24	8.08161	7.43589	-1.56452	0.0062403
G551	ENSMUSG00000026090	2010300C02Rik	1	complement(37611677..37720085)	108409	15	7.91358	7.26868	-1.56363	0.0236619
G30078	ENSMUSG00000018474	Chd3	11	complement(69343273..69369406)	26134	57	8.33468	7.69038	-1.56299	0.00343487
G34763	ENSMUSG00000021701	Plk2	13	110395044..110400844	5801	14	7.73602	7.09244	-1.56221	0.0107154
G31028	ENSMUSG00000038020	Rapgefl1	11	98836785..98853697	16913	19	6.99967	6.36024	-1.55771	0.0217056
G32552	ENSMUSG00000034271	Jdp2	12	85599105..85639878	40774	7	5.78145	5.14523	-1.55425	0.00561874
G41598	ENSMUSG00000024558	Mapk4	18	complement(73928486..74065359)	136874	11	5.1109	4.4755	-1.55336	0.0217234
G15403	ENSMUSG00000029438	Bcl7a	5	123343834..123374992	31159	12	5.42949	4.79542	-1.55193	0.00409125
G29544	ENSMUSG00000036620	Mgat4b	11	50210890..50235103	24214	23	6.19078	5.55971	-1.54871	0.0227719
G19452	ENSMUSG00000053550	Shisa7	7	complement(4825552..4844696)	19145	13	6.51225	5.88172	-1.54814	0.00866409
G32049	ENSMUSG00000044067	Gpr22	12	complement(31706867..31713947)	7081	8	6.12266	5.49445	-1.54565	0.00665604
G12424	ENSMUSG00000041120	Nbl1	4	complement(139082284..139092993)	10710	8	6.26208	5.63419	-1.5453	0.0384885
G25573	ENSMUSG00000049281	Scn3b	9	40269216..40291618	22403	24	7.19271	6.56491	-1.54521	0.0110901
G22773	ENSMUSG00000030685	Kctd13	7	126928879..126945631	16753	10	6.86591	6.24094	-1.54219	0.0167031
G6328	ENSMUSG00000074736	Syndig1	2	149829211..150004392	175182	15	5.28162	4.65781	-1.54094	0.0131059
G27662	ENSMUSG00000003746	Man1a	10	complement(53904788..54075796)	171009	21	4.78688	4.1642	-1.53974	0.0154415
G40870	ENSMUSG00000041225	Arhgap12	18	complement(6024427..6136098)	111672	47	5.48927	4.86795	-1.53828	0.0068409
G27817	ENSMUSG00000037855	Zfp365	10	complement(67886103..67912662)	26560	10	7.88785	7.2677	-1.53704	0.00748118
G40956	ENSMUSG00000036225	Kctd1	18	complement(14968685..15151446)	182762	6	5.58315	4.96498	-1.53493	0.0147799
G18302	ENSMUSG00000030103	Bhlhe40	6	108660629..108666925	6297	9	6.66671	6.04967	-1.53373	0.00477626
G40943	ENSMUSG00000044252	Osbpl1a	18	complement(12755314..12941841)	186528	60	6.29008	5.6733	-1.53345	0.0331881
G32371	ENSMUSG00000044912	Syt16	12	73997761..74267916	270156	7	6.24659	5.63076	-1.53245	0.00502497
G13782	ENSMUSG00000039706	Ldb2	5	complement(44472132..44799680)	327549	20	5.4693	4.85372	-1.53217	0.0048309
G12876	ENSMUSG00000048001	Hes5	4	154960923..154962371	1449	5	4.66771	4.05352	-1.5307	0.00938115
G41352	ENSMUSG00000033022	Cdo1	18	complement(46713205..46728342)	15138	5	5.30336	4.68921	-1.53065	0.00855779
G36917	ENSMUSG00000037465	Klf10	15	complement(38294413..38300707)	6295	4	5.27898	4.66592	-1.52951	0.006388
G25964	ENSMUSG00000032402	Smad3	9	complement(63646767..63757994)	111228	16	5.34281	4.73093	-1.52824	0.014004
G43633	ENSMUSG00000031137	Fgf13	X	complement(59062145..59568071)	505927	21	7.09192	6.4805	-1.52776	0.00773925
G22749	ENSMUSG00000030707	Coro1a	7	complement(126699773..126707787)	8015	32	6.74591	6.13463	-1.52761	0.00277157
G17144	ENSMUSG00000086040	Wipf3	6	54429603..54503768	74166	15	7.93331	7.32275	-1.52686	0.0357712
G22784	ENSMUSG00000045114	Prrt2	7	complement(127017531..127021211)	3681	19	7.98277	7.37401	-1.52495	0.0109991
G33767	ENSMUSG00000048978	Nrsn1	13	complement(25252040..25270502)	18463	10	8.22578	7.61813	-1.52377	0.00534964
G7248	ENSMUSG00000027500	Stmn2	3	8509360..8561606	52247	11	7.42056	6.81526	-1.52129	0.0214759
G24224	ENSMUSG00000079003	Samd1	8	83997672..84000386	2715	5	5.10987	4.50459	-1.52128	0.0068409
G3123	ENSMUSG00000053963	6330403A02Rik	1	complement(180432387..180483504)	51118	8	8.03561	7.4313	-1.52025	0.0256336
G28501	ENSMUSG00000054934	Kcnmb4	10	complement(116417861..116473878)	56018	9	5.73625	5.13212	-1.52006	0.00532096
G16845	ENSMUSG00000029861	Fam131b	6	complement(42315312..42324643)	9332	10	6.64794	6.04449	-1.51935	0.00501613
G206	ENSMUSG00000025920	Stau2	1	complement(16228674..16520112)	291439	47	6.05379	5.45051	-1.51917	0.0068409
G37614	ENSMUSG00000022623	Shank3	15	89499623..89560261	60639	33	6.63667	6.03365	-1.51889	0.0150579
G8298	ENSMUSG00000028004	Npy2r	3	complement(82538383..82548084)	9702	8	5.14462	4.54341	-1.51699	0.0384681
G21511	ENSMUSG00000052040	Klf13	7	complement(63886351..63938915)	52565	6	6.97299	6.37306	-1.51564	0.0287073
G24144	ENSMUSG00000031618	Nr3c2	8	76899442..77245012	345571	24	6.6322	6.03403	-1.5138	0.0068409
G38635	ENSMUSG00000036304	Zdhhc23	16	complement(43969078..43979093)	10016	7	4.87729	4.28017	-1.5127	0.040635
G40324	ENSMUSG00000047428	Dlk2	17	46297421..46303271	5851	13	4.61242	4.01684	-1.51108	0.0135321
G41466	ENSMUSG00000052026	Slc6a7	18	complement(60995381..61014199)	18819	14	6.23122	5.63737	-1.50927	0.0166951
G4088	ENSMUSG00000035513	Ntng2	2	complement(29194541..29253005)	58465	31	5.16598	4.5732	-1.50815	0.0100039
G4562	ENSMUSG00000026827	Gpd2	2	57237635..57370719	133085	28	6.5635	5.97118	-1.50767	0.00549131
G3070	ENSMUSG00000063659	Zbtb18	1	177442351..177450764	8414	28	8.41564	7.82333	-1.50766	0.00706209
G24081	ENSMUSG00000070000	Fcho1	8	complement(71708387..71725716)	17330	55	5.1789	4.58795	-1.50623	0.0133559
G43962	ENSMUSG00000016382	Pls3	X	complement(75785654..75875182)	89529	26	7.58283	6.99232	-1.50577	0.00545267
G22075	ENSMUSG00000030729	Pgm2l1	7	100227394..100278868	51475	19	7.63434	7.04411	-1.50549	0.0331372
G17808	ENSMUSG00000030030	1700003E16Rik	6	83156404..83162945	6542	6	5.02617	4.43805	-1.50329	0.00326762
G1241	ENSMUSG00000026202	Tuba4a	1	complement(75214228..75219865)	5638	17	8.55352	7.96555	-1.50313	0.0173226
G34635	ENSMUSG00000021662	Arhgef28	13	complement(97898595..98206165)	307571	36	5.20579	4.61801	-1.50294	0.00343487
G9734	ENSMUSG00000028161	Ppp3ca	3	136670124..136937727	267604	25	9.94215	9.3555	-1.50176	0.0320029
G32859	ENSMUSG00000040867	Begain	12	complement(109032187..109068217)	36031	11	6.65001	6.06437	-1.50071	0.0240208
G15576	ENSMUSG00000060371	Caln1	5	130369455..130847412	477958	15	6.32568	5.7407	-1.50001	0.00773925
