# Supplementary material for: Sustained overexpression of spliced X-box-binding protein-1 in neurons leads to spontaneous seizures and sudden death in mice
Source: Commun Biol. 2023 Mar 9;6:252. doi: 10.1038/s42003-023-04594-8 (PMC9998612; doi:10.1038/s42003-023-04594-8)
Supplement: Supplementary file 4 — Supplementary Data 2 [file 42003_2023_4594_MOESM4_ESM.xlsx]

## Sheet: Fig 1
Fig. 1a	Survival				Fig. 1b
	Day	Control	XBP1s-TG			Day	Control:Seizure	XBP1s-TG:Seizure	Control:Survial	XBP1s-TG:Survial
	28	0				1	0	0	100	100
	28	0				2	0	0	100	100
	28	0				3	0	0	100	100
	28	0				4	0	0	100	100
	28	0				5	0	0	100	100
	28	0				6	0	0	100	100
	28	0				7	0	0	100	100
	28	0				8	0	9.1	100	100
	28	0				9	0	18.2	100	100
	28	0				10	0	27.3	100	100
	28	0				11	0	36.4	100	90.9091
	28	0				12	0	45.5	100	72.7273
	28	0				13	0	54.5	100	63.6364
	28	0				14	0	63.6	100	36.3636
	28	0				15	0	90.9	100	18.1818
	28	0				16	0	100	100	18.1818
	28	0				17	0	100	100	18.1818
	12		1			18	0	100	100	0
	12		1
	13		1		Fig. 1c
	13		1			Number		Duration		Burden
	14		1			Early	Late	Early	Late	Early	Late
	14		1			7	28	42	83	0.819444	6.41944
	14		1			5	20	18	40	0.244444	2.21944
	15		1			11	15	86	71	2.61389	2.95833
	15		1			3	14	12	61	0.102778	2.36389
	15		1			3	12	17	83	0.144444	2.77778
	15		1			2	7	31	52	0.169444	1.01111
	15		1			1	3	40	42	0.111111	0.35
	15		1
	14		1
	14		1
	12		1
	13		1
	16		1

## Sheet: Fig 2
Fig. 2a	Days	Control	Dox	CBZ	VPA
	40		0
	40		0
	40		0
	40		0
	40		0
	40		0
	40		0
	40		0
	40		0
	40		0
	12			1
	12			1
	13			1
	14			1
	15			1
	15				1
	17				1
	32				1
	34				1
	34				1
	35				1
	36				1
	12	1
	12	1
	14	1
	14	1
Fig. 2b
	Days	Dox				CBZ					VPA
	11	3	2	2	0	5	6	3	5	3	4	3	0	0	2	0	0
	12	2	0	0	0			5	5	4	5	4	0	0	0	0	0
	13	0	0	0	0				6	5	5	4	0	0	0	0	0
	14	0	0	0	0					6	6	5	0	0	0	0	0
	15	0	0	0	0							5	0	0	0	0	0
	16	0	0	0	0							5	0	0	0	0	0
	17	0	0	0	0								0	0	0	0	0
	18	0	0	0	0								0	0	0	0	0
	19	0	0	0	0								0	0	0	0	0
	20	0	0	0	0								0	0	0	0	0
	21	0	0	0	0								0	0	0	0	0
	22	0	0	0	0								0	0	0	0	0
	23	0	0	0	0								0	0	0	0	0
	24	0	0	0	0								0	0	0	0	0
	25	0	0	0	0								2	0	0	0	0
	26	0	0	0	0								3	0	0	0	0
	27	0	0	0	0								3	3	0	0	0
	28	0	0	0	0								3	3	0	0	0
	29	0	0	0	0								4	3	0	3	0
	30	0	0	0	0								4	4	3	3	2
	31	0	0	0	0								5	5	3	3	2
	32	0	0	0	0									5	5	3	4
	33	0	0	0	0									6	5	5	4
	34	0	0	0	0											6	5
	35	0	0	0	0												5

## Sheet: Fig 4
Fig. 4a	Male
	Days	Control						XBP1s-TG
	0	25.6	29.6	28	22.6	26.2	25.2	22.4	25.4	23.4	23.2	22.7	22.1
	1	25.6	31	28	22.7	26.8	25.6	22.9	25.5	24	23.5	22.9	21.08
	2	25.8	31.3	28.3	22.7	27.3	26.4	22.7	25.8	24.3	23.9	23.6	22.4
	3	26.1	30.4	27.9	22.5	27.7	25.6	22.7	25.7	24	23.8	23.2	22.1
	4	25.7	30.2	27.8	22.8	27.3	25	22	25	24	23.9	23.2	21.9
	5	26.1	30.7	27.7	23	27.1	25.1	22.3	25.4	23.5	23.8	23.6	21.8
	6	26.1	30.2	27	23.1	26	25.4	21.7	24.8	22.5	23.7	22.5	21.1
	7	26.3	30	27.2	23.1	27	25.4	22	24.6	22.7	23.8	22	20.7
	8	26.2	30.3	27.8	23.1	26.8	26	21.7	24.4	22.3	22.2	21.4	20
	9	26.1	30.2	27.3	22.8	26.8	26.1	20.6	23.8	21.5	20.1	20.5	18.6
	10	25.7	29.6	26.7	22.5	26.7	25.7	19.4	22.4	20.8	17.7	19.8	17.3
	11	26	30.1	27.7	23.2	26.4	26.2	18.7	21.2	21	18.1	18.7	16.8
	12	26.3	30.2	28.6	22.9	27.3	26.1	17.1	19.1	18.4	18.9	17.5
	13	26.4	30.1	28.3	23.1	27.4	26.5	16.7	18.1	17	17.1
	14	26.5	30.3	27.9	23.4	27.1	26.2	15.4	17.3
	Female
	Days	Control											XBP1s-TG
	0	20.6	18.8	19.4	18.9	18.9	19.7	17.8	19.8	20.5	19.3	19.9	18.9	18.9	18.4	17.7	19.4	17.6	18.1	18.8	21.8	18.7	18.7	17.8	16.7
	1	20.8	18.7	20.1	19.8	19.3	20.1	18.5	21.1	20.9	19.4	19.8	18.9	19.7	18.9	18.1	20.1	18.2	18.8	19.1	22.3	19.2	19.1	17.8	17
	2	20.9	18.9	20.4	19.9	19	20.6	18.3	20.9	21.6	19.8	19.9	18.5	19.4	18.5	17.9	20.4	18.4	18.4	19.5	22.6	19.2	19.5	18	17.2
	3	21.3	19.2	20.1	20.8	19.1	20	18.3	20.8	21.6	19.7	20.6	18.6	19.6	19	18.5	20.4	18.7	18.5	19.5	22.3	19.8	19.7	18.2	17
	4	21.2	19.2	20.1	20.9	19.2	20	18.5	20.6	21.8	19.4	20.6	18.5	19.7	19	18.7	20.5	18.5	18.7	19.5	22.2	19.7	19.6	18.3	17
	5	21.4	19.2	19.8	21.1	19.2	20	18.3	21	21.9	19.6	20.6	18.6	19.6	18.6	18.2	20.4	18.1	18.8	19.5	21.5	19.2	19.3	17.5	16.4
	6	21.4	19.2	20	20.9	19.4	20	18	21	21.2	19.4	19.9	18.4	19.3	18.3	18.1	20.5	18.2	18.7	18.9	21.1	18.9	18.7	16.9	15.8
	7	21.4	19	20.1	20.7	19.6	20	18.3	20.7	21.3	19.6	20.2	18	18.8	18	18.1	20.1	17.7	18.4	18.7	20.6	18.7	18.8	16.98	15.9
	8	20.9	19	20.5	21.1	19.4	20.4	18.5	20.7	21.6	19.7	20.6	17.7	18.8	17.8	17.5	20.1	17.7	18.3	17	21	18.8	18	16.5	15.7
	9	20.7	19.2	20.9	21.5	19.8	20.2	18.4	20.4	21.8	19.4	20.7	17.1	18.6	16	16.7	19.9	17.6	17.7	15.6	19.4	18.7	16.7	15.9	14.2
	10	20.8	19.6	21.1	22	19.9	20.7	19	21.3	21.7	19.5	20.3	17.5	17.1	16.1	15.8	19.6	15.9	16.1	15.1	17.8	19.2	14.9	14.6	12.5
	11	21.4	19.5	20.8	21.7	20	20.7	18.7	21	21.9	19.6	20.5	15.7	16.5	14.5	14	19.1	14.8	14.6	14.7	16.1	16.8	14.2	14	13.3
	12	21.4	19.4	20.3	21.9	19.8	20.8	18.8	21.4	21.8	19.7	20.7	11.9	14.4	13.1		16.7	13.1	13.1	13.9	15.8	16.2	13.8	13	12.8
	13	21.3	19.1	20.4	21.6	19.8	20.9	19	20.9	21.9	19.8	20.6		12.9			14.9		13	12.4	13.8	14.2	12.6	11.4	11.5
	14	21.5	19.3	20.2	21.5	19.8	20.5	18.9	20.5	22	20	20.1					13.5					12.6	11.2
Fig. 4b
		Control					XBP1s-TG
	Day 3	55	60	50	65	50	55	55	50	60	60
	Day 6	55	60	70	60	50	40	50	55	45	50
	Day 9	60	60	50	65	55	40	35	50	45	40
	Day12	70	65	70	60	50	30	25	30	35	45

## Sheet: Fig 5
Fig. 5a	Genes	Control				XBP1s-TG
	Derlin3	1	0.607097	1.34723	0.371131	89.8845	65.3448	121.938	85.6274
	GFAT1	1	1.16	0.86		3.95	3.98	4.36
	GRP78	1	0.946058	1.01396		3.78423	2.37841	4.11245
	Perk	1	1.02101	1.04247		3.41054	3.605	3.81055
	Atf6	1	0.521233	0.712025	0.510506	1.52626	1.65864	2.07053	1.76541
	CaMKKII	1	0.732043	0.646176	0.742262	0.309927	0.360982	0.234881	0.312083
	Gabra4	1	1.14076	0.952638	0.972655	0.641713	0.737135	0.447513	0.539614
	Gabrd	1	1.04972	0.82932	0.97942	0.482968	0.517632	0.460094	0.423373
Fig. 5d	Promoter	Vector Plasmid						XBP1s Plasmid
	5X ERSE	0.931119	1.08574	0.98314	0.897982	1.04147	1.06054	6.39516	6.83017	6.72296	9.59656	8.35834	6.79826
	Atf6	1.03428	0.965906	0.999811	0.989275	0.937416	1.07331	1.70272	1.76151	1.75778	1.58198	1.54178	1.2466
	Perk	1.0776	0.988041	0.934362	1.03219	1.01792	0.949883	1.59804	1.61401	1.5299	1.36837	1.33697	1.23233
	Ire1	1.05043	1.00799	0.941579	1.02623	1.02645	0.94732	0.802615	0.837309	0.847133	0.911291	0.803076	0.865669
Fig. 5g	Genes	Control				XBP1s-TG
	Gabra1	1.12615	1.00292	1.06118	0.809756	0.873305	0.863008	0.86169	0.91127
	Gabra2	0.665034	1.22862	0.630075	1.47627	1.55764	0.811017	1.57761	0.831083
	Gabra3	1.08553	1.02953	0.994872	0.89007	0.816611	0.823328	0.726669	0.826628
	Gabra4	1.07435	0.974351	1.02458	0.926716	0.655646	0.666746	0.456854	0.633477
	Gabra5	0.959615	1.02942	0.935175	1.07579	0.922245	0.90484	0.80247	0.855009
	Gabra6	2.66756	1.04931	0.283131	0	0	1.44504	0.258887	1.41907
	Gabrb1	1.07722	0.987004	0.969892	0.965887	1.3251	1.27609	1.19259	1.20706
	Gabrb2	1.07044	1.04634	1.07961	0.803612	0.972556	1.05636	0.834738	0.919822
	Gabrb3	1.05658	0.999666	0.974639	0.969114	1.05034	1.01327	0.936967	1.01989
	Gabrd	1.08128	0.94795	1.26814	0.702634	0.52903	0.506891	0.508851	0.483796
	Gabre	0.936741	0.967247	1.46153	0.634478	8.50568	2.01284	1.14548	2.7906
	Gabrg1	1.12803	1.03294	0.971927	0.867101	1.18722	0.993647	0.855438	1.20221
	Gabrg2	1.09335	0.970756	1.01658	0.919311	1.27589	1.14921	1.21478	1.20458
	Gabrg3	1.10278	0.968783	1.06864	0.859795	1.03429	1.00991	0.960292	1.05506
	Gabrp	0	4	0	0	0	1.83618	0	0
	Gabrq	1.02411	1.13996	1.06848	0.767451	7.44299	1.68005	1.33225	2.27194
	Gabrr1	0.394303	0.271429	1.46477	1.8695	1.7049	2.99035	1.60722	1.46831
	Gabrr2	1.49707	1.04929	1.01116	0.442475	1.33385	0.997745	0.924581	1.50013
	Gabrr3	1.06567	2.93433	0	0	1.53593	4.04096	1.44793	0

## Sheet: Fig 6
Fig. 6a
		Control		XBP1s-TG
		Mean	SEM	Mean	SEM
	Frequency	6.67576	0.94624	4.16059	0.51999
	Amplitude	-43.029	2.19034	-30.438	2.41936
	Area	-242.937	50.9822	-88.6379	7.2085
Fig. 6b
		Control		XBP1s-TG
		Mean	SEM	Mean	SEM
	Peak	45.28	12.5766	13.6833	5.78526
	Density	1.25209	0.75951	0.34235	0.13716
